# Supplementary material for: Deuterium isotope probing (DIP) on Listeria innocua: Optimisation of labelling and impact on viability state
Source: PLoS One. 2023 Mar 9;18(3):e0280885. doi: 10.1371/journal.pone.0280885 (PMC9997870; doi:10.1371/journal.pone.0280885)
Supplement: S1 Data — (XLSX) [file pone.0280885.s001.xlsx]

## Sheet: Final
	Processed data							Processed data							Processed data							Processed data
								Mean of values by condition							Mean of values by condition							Mean of values by condition
	Condition	Data type	Log(EG.mL-1) - Replicate 1	Log(EG.mL-1) - Replicate 2	Log(EG.mL-1) - Replicate 3
	0%-0h00-1	qPCR	8.07881	8.27182	8.02536			Condition	Incubation	D20	Viabilité	Log(EG.mL-1)	Ecart-type		Condition	Incubation	D20	Viabilité	Log(EG.mL-1)	Ecart-type		Incubation time	D20	Total	Viable	Viable culturable	Standard deviation - Total population	Standard deviation - Viable population	Standard deviation - Viable culturable population
	0%-0h00-1	qPCR	8.08772	8.31339	8.15304			0%-0h00-1	00h00	0	Total	8.00952	0.296364		0%-0h00-1	00h00	0	Total	8.00952	0.296364		00h00	0	8.00952	7.84571	7.21323	0.296364	0.232605	0.0977349
	0%-0h00-2	qPCR	7.63043	8.3223	7.68388			0%-0h00-PMA-1	00h00	0	Viable	7.84571	0.232605		25%-0h00-1	00h00	0.25	Total	7.63637	0.489895			0.25	7.63637	6.76238	7.15932	0.489895	0.349919	0.0641776
	0%-0h00-2	qPCR	7.60668	8.33121	7.60964			0%-0h30-1	00h30	0	Total	8.50145	0.0867505		50%-0h00-1	00h00	0.5	Total	7.98032	0.355684			0.5	7.98032	7.83928	7.23882	0.355684	0.127431	0.118211
	0%-0h00-PMA-1	PMA-PCR	7.93331	8.23915	7.62152			0%-0h30-PMA-1	00h30	0	Viable	8.03699	0.273929		75%-0h00-1	00h00	0.75	Total	7.74797	0.469297			0.75	7.74797	7.39412	7.19757	0.469297	0.74911	0.0532649
	0%-0h00-PMA-1	PMA-PCR	7.93628	8.21837	7.58292			0%-1h00-1	01h00	0	Total	8.64794	0.298281		0%-0h30-1	00h30	0	Total	8.50145	0.0867505		00h30	0	8.50145	8.03699	7.4213	0.0867505	0.273929	0.232183
	0%-0h00-PMA-2	PMA-PCR	7.72842	7.63043	7.91846			0%-1h00-PMA-1	01h00	0	Viable	8.47176	0.24023		25%-0h30-1	00h30	0.25	Total	7.98651	0.47624			0.25	7.98651	7.49087	7.2543	0.47624	0.413764	0.39998
	0%-0h00-PMA-2	PMA-PCR	7.76702	7.57698	7.99566			0%-1h30-1	01h30	0	Total	9.42691	0.483499		50%-0h30-1	00h30	0.5	Total	8.30819	0.357079			0.5	8.30819	7.98577	7.54631	0.357079	0.278658	0.454647
	0%-0h00-1	agar enumeration	NA	7.10037	7.32222			0%-1h30-PMA-1	01h30	0	Viable	9.02852	0.453679		75%-0h30-1	00h30	0.75	Total	7.74624	0.236729			0.75	7.74624	6.82622	7.15408	0.236729	1.14287	0.491774
	0%-0h00-2	agar enumeration	NA	7.17026	7.26007			0%-2h00-1	02h00	0	Total	8.99907	0.586812		0%-1h00-1	01h00	0	Total	8.64794	0.298281		01h00	0	8.64794	8.47176	7.72733	0.298281	0.24023	0.354211
	0%-0h30-1	qPCR	8.43513	8.67565	8.56876			0%-2h00-PMA-1	02h00	0	Viable	8.09291	1.47544		25%-1h00-1	01h00	0.25	Total	8.29335	0.527608			0.25	8.29335	8.09093	7.30688	0.527608	0.299124	0.506562
	0%-0h30-1	qPCR	8.42029	8.63111	8.52422			0%-4h00-1	04h00	0	Total	9.85029	0.163326		50%-1h00-1	01h00	0.5	Total	8.67664	0.195739			0.5	8.67664	8.33962	7.6506	0.195739	0.253423	0.380515
	0%-0h30-2	qPCR	8.45295	8.45295	8.50343			0%-4h00-PMA-1	04h00	0	Viable	9.3987	0.35141		75%-1h00-1	01h00	0.75	Total	8.27281	0.404963			0.75	8.27281	7.74723	7.32234	0.404963	0.466097	0.457818
	0%-0h30-2	qPCR	8.40247	8.43216	8.51828			0%-6h00-1	06h00	0	Total	9.51376	0.320886		0%-1h30-1	01h30	0	Total	9.42691	0.483499		01h30	0	9.42691	9.02852	7.97284	0.483499	0.453679	0.363864
	0%-0h30-PMA-1	PMA-PCR	7.82938	7.93628	8.1382			0%-6h00-PMA-1	06h00	0	Viable	8.98967	0.326515		25%-1h30-1	01h30	0.25	Total	9.1072	0.457347			0.25	9.1072	8.86792	7.81911	0.457347	0.535285	0.348883
	0%-0h30-PMA-1	PMA-PCR	7.77593	7.86501	8.1382			0%-24h00-1	24h00	0	Total	9.8404	0.146009		50%-1h30-1	01h30	0.5	Total	9.19257	0.380816			0.5	9.19257	8.94735	7.82573	0.380816	0.424599	0.454471
	0%-0h30-PMA-2	PMA-PCR	7.69873	8.4381	8.21837			0%-24h00-PMA-1	24h00	0	Viable	9.13418	0.547566		75%-1h30-1	01h30	0.75	Total	8.9716	0.523345			0.75	8.9716	8.88797	7.65631	0.523345	0.54224	0.430111
	0%-0h30-PMA-2	PMA-PCR	7.68982	8.45592	8.25994			0%-48h00-1	48h00	0	Total	9.59418	0.746343		0%-2h00-1	02h00	0	Total	8.99907	0.586812		02h00	0	8.99907	8.09291	8.16036	0.586812	1.47544	0.377857
	0%-0h30-1	agar enumeration	7.15836	7.45179	7.61384			0%-48h00-PMA-1	48h00	0	Viable	8.97779	0.256345		25%-2h00-1	02h00	0.25	Total	8.83971	0.272952			0.25	8.83971	8.37426	8.33507	0.272952	0.663182	0.632535
	0%-0h30-2	agar enumeration	7.13354	7.47129	7.69897			0%-72h00-1	72h00	0	Total	9.7434	0.429838		50%-2h00-1	02h00	0.5	Total	8.60637	0.491019			0.5	8.60637	8.10776	7.99428	0.491019	1.06551	0.337261
	0%-1h00-1	qPCR	8.47077	8.21837	8.77067			0%-72h00-PMA-1	72h00	0	Viable	9.40142	0.318422		75%-2h00-1	02h00	0.75	Total	8.48735	0.467512			0.75	8.48735	8.35743	8.12984	0.467512	0.187176	0.675863
	0%-1h00-1	qPCR	8.50343	8.12632	8.80631			25%-0h00-1	00h00	0.25	Total	7.63637	0.489895		0%-4h00-1	04h00	0	Total	9.85029	0.163326		04h00	0	9.85029	9.3987	8.87486	0.163326	0.35141	0.212264
	0%-1h00-2	qPCR	8.53609	8.9429	8.94587			25%-0h00-PMA-1	00h00	0.25	Viable	6.76238	0.349919		25%-4h00-1	04h00	0.25	Total	9.75255	0.184399			0.25	9.75255	9.6167	8.4836	0.184399	0.207697	0.246043
	0%-1h00-2	qPCR	8.49749	8.96962	8.98744			25%-0h30-1	00h30	0.25	Total	7.98651	0.47624		50%-4h00-1	04h00	0.5	Total	9.56795	0.527818			0.5	9.56795	9.56474	8.70295	0.527818	0.246946	0.243684
	0%-1h00-PMA-1	PMA-PCR	8.42623	8.82412	8.72316			25%-0h30-PMA-1	00h30	0.25	Viable	7.49087	0.413764		75%-4h00-1	04h00	0.75	Total	9.55583	0.199765			0.75	9.55583	9.55311	8.21421	0.199765	0.24858	0.283855
	0%-1h00-PMA-1	PMA-PCR	8.43216	8.7974	8.70535			25%-1h00-1	01h00	0.25	Total	8.29335	0.527608		0%-6h00-1	06h00	0	Total	9.51376	0.320886		06h00	0	9.51376	8.98967	9.09054	0.320886	0.326515	0.127581
	0%-1h00-PMA-2	PMA-PCR	8.29557	8.25994	8.44998			25%-1h00-PMA-1	01h00	0.25	Viable	8.09093	0.299124		25%-6h00-1	06h00	0.25	Total	9.51005	0.302546			0.25	9.51005	9.08493	8.55081	0.302546	0.497816	0.593035
	0%-1h00-PMA-2	PMA-PCR	8.17383	8.12929	8.44404			25%-1h30-1	01h30	0.25	Total	9.1072	0.457347		50%-6h00-1	06h00	0.5	Total	9.67526	0.357291			0.5	9.67526	9.08172	9.0237	0.357291	0.304832	0.114305
	0%-1h00-1	agar enumeration	7.22531	7.95761	8.01284			25%-1h30-PMA-1	01h30	0.25	Viable	8.86792	0.535285		75%-6h00-1	06h00	0.75	Total	9.248	0.685031			0.75	9.248	9.35391	8.6291	0.685031	0.299846	0.36491
	0%-1h00-2	agar enumeration	7.33846	7.8169	8.01284			25%-2h00-1	02h00	0.25	Total	8.83971	0.272952		0%-24h00-1	24h00	0	Total	9.8404	0.146009		24h00	0	9.8404	9.13418	8.92163	0.146009	0.547566	0.181948
	0%-1h30-1	qPCR	10.0594	9.12106	8.96962			25%-2h00-PMA-1	02h00	0.25	Viable	8.37426	0.663182		25%-24h00-1	24h00	0.25	Total	9.79264	0.131673			0.25	9.79264	9.70356	8.97088	0.131673	0.0896988	0.137133
	0%-1h30-1	qPCR	10.0564	9.10918	8.99932			25%-4h00-1	04h00	0.25	Total	9.75255	0.184399		50%-24h00-1	24h00	0.5	Total	9.68673	0.254047			0.5	9.68673	9.46601	9.18708	0.254047	0.14842	0.119273
	0%-1h30-2	qPCR	10.0831	9.26062	9.07058			25%-4h00-PMA-1	04h00	0.25	Viable	9.6167	0.207697		75%-24h00-1	24h00	0.75	Total	9.47244	0.278479			0.75	9.47244	9.48407	8.91337	0.278479	0.171941	0.218559
	0%-1h30-2	qPCR	10.0921	9.21608	9.08543			25%-6h00-1	06h00	0.25	Total	9.51005	0.302546		0%-48h00-1	48h00	0	Total	9.59418	0.746343		48h00	0	9.59418	8.97779	8.06646	0.746343	0.256345	0.0660769
	0%-1h30-PMA-1	PMA-PCR	9.75057	8.67862	8.81818			25%-6h00-PMA-1	06h00	0.25	Viable	9.08493	0.497816		25%-48h00-1	48h00	0.25	Total	9.73622	0.202773			0.25	9.73622	9.35762	8.40233	0.202773	0.18389	0.437314
	0%-1h30-PMA-1	PMA-PCR	9.81887	8.70832	8.79443			25%-24h00-1	24h00	0.25	Total	9.79264	0.131673		50%-48h00-1	48h00	0.5	Total	9.61052	0.393622			0.5	9.61052	9.1421	8.56091	0.393622	0.340981	0.147026
	0%-1h30-PMA-2	PMA-PCR	9.4566	8.67565	8.74989			25%-24h00-PMA-1	24h00	0.25	Viable	9.70356	0.0896988		75%-48h00-1	48h00	0.75	Total	9.75775	0.262699			0.75	9.75775	9.31011	8.88221	0.262699	0.541244	0.1059
	0%-1h30-PMA-2	PMA-PCR	9.46848	8.62814	8.79443			25%-48h00-1	48h00	0.25	Total	9.73622	0.202773		0%-72h00-1	72h00	0	Total	9.7434	0.429838		72h00	0	9.7434	9.40142	7.73439	0.429838	0.318422	0.108496
	0%-1h30-1	agar enumeration	7.47129	8.26717	8.12057			25%-48h00-PMA-1	48h00	0.25	Viable	9.35762	0.18389		25%-72h00-1	72h00	0.25	Total	9.86217	0.169935			0.25	9.86217	9.34327	7.68973	0.169935	0.064708	0.0951596
	0%-1h30-2	agar enumeration	7.55871	8.30535	8.11394			25%-72h00-1	72h00	0.25	Total	9.86217	0.169935		50%-72h00-1	72h00	0.5	Total	9.72533	0.223813			0.5	9.72533	9.01515	8.15949	0.223813	0.45744	0.0434493
	0%-2h00-1	qPCR	8.14116	9.51896	9.32001			25%-72h00-PMA-1	72h00	0.25	Viable	9.34327	0.064708		75%-72h00-1	72h00	0.75	Total	9.82258	0.045934			0.75	9.82258	9.46304	8.12208	0.045934	0.0933594	0.126909
	0%-2h00-1	qPCR	8.12929	9.50708	9.29626			50%-0h00-1	00h00	0.5	Total	7.98032	0.355684		0%-0h00-1	00h00	0	VC	7.21323	0.0977349
	0%-2h00-2	qPCR	8.32527	9.47442	9.3111			50%-0h00-PMA-1	00h00	0.5	Viable	7.83928	0.127431		25%-0h00-1	00h00	0.25	VC	7.15932	0.0641776
	0%-2h00-2	qPCR	8.26588	9.43582	9.26359			50%-0h30-1	00h30	0.5	Total	8.30819	0.357079		50%-0h00-1	00h00	0.5	VC	7.23882	0.118211
	0%-2h00-PMA-1	PMA-PCR	6.11901	8.83897	9.20717			50%-0h30-PMA-1	00h30	0.5	Viable	7.98577	0.278658		75%-0h00-1	00h00	0.75	VC	7.19757	0.0532649
	0%-2h00-PMA-1	PMA-PCR	6.15465	8.86273	9.24578			50%-1h00-1	01h00	0.5	Total	8.67664	0.195739		0%-0h30-1	00h30	0	VC	7.4213	0.232183
	0%-2h00-PMA-2	PMA-PCR	6.05369	9.03792	9.23093			50%-1h00-PMA-1	01h00	0.5	Viable	8.33962	0.253423		25%-0h30-1	00h30	0.25	VC	7.2543	0.39998
	0%-2h00-PMA-2	PMA-PCR	6.08932	9.01416	9.26062			50%-1h30-1	01h30	0.5	Total	9.19257	0.380816		50%-0h30-1	00h30	0.5	VC	7.54631	0.454647
	0%-2h00-1	agar enumeration	7.67486	8.40824	8.51851			50%-1h30-PMA-1	01h30	0.5	Viable	8.94735	0.424599		75%-0h30-1	00h30	0.75	VC	7.15408	0.491774
	0%-2h00-2	agar enumeration	7.71767	8.17898	8.46389			50%-2h00-1	02h00	0.5	Total	8.60637	0.491019		0%-1h00-1	01h00	0	VC	7.72733	0.354211
	0%-4h00-1	qPCR	9.92873	10.0148	9.76245			50%-2h00-PMA-1	02h00	0.5	Viable	8.10776	1.06551		25%-1h00-1	01h00	0.25	VC	7.30688	0.506562
	0%-4h00-1	qPCR	9.9317	10.0238	9.76839			50%-4h00-1	04h00	0.5	Total	9.56795	0.527818		50%-1h00-1	01h00	0.5	VC	7.6506	0.380515
	0%-4h00-2	qPCR	9.56647	10.0148	9.7862			50%-4h00-PMA-1	04h00	0.5	Viable	9.56474	0.246946		75%-1h00-1	01h00	0.75	VC	7.32234	0.457818
	0%-4h00-2	qPCR	9.58429	10.0089	9.81293			50%-6h00-1	06h00	0.5	Total	9.67526	0.357291		0%-1h30-1	01h30	0	VC	7.97284	0.363864
	0%-4h00-PMA-1	PMA-PCR	8.89836	9.31704	9.75948			50%-6h00-PMA-1	06h00	0.5	Viable	9.08172	0.304832		25%-1h30-1	01h30	0.25	VC	7.81911	0.348883
	0%-4h00-PMA-1	PMA-PCR	8.91617	9.32298	9.76245			50%-24h00-1	24h00	0.5	Total	9.68673	0.254047		50%-1h30-1	01h30	0.5	VC	7.82573	0.454471
	0%-4h00-PMA-2	PMA-PCR	9.06761	9.53381	9.80105			50%-24h00-PMA-1	24h00	0.5	Viable	9.46601	0.14842		75%-1h30-1	01h30	0.75	VC	7.65631	0.430111
	0%-4h00-PMA-2	PMA-PCR	9.0587	9.5249	9.82184			50%-48h00-1	48h00	0.5	Total	9.61052	0.393622		0%-2h00-1	02h00	0	VC	8.16036	0.377857
	0%-4h00-1	agar enumeration	8.59106	9.00432	9.04139			50%-48h00-PMA-1	48h00	0.5	Viable	9.1421	0.340981		25%-2h00-1	02h00	0.25	VC	8.33507	0.632535
	0%-4h00-2	agar enumeration	8.61278	8.98677	9.01284			50%-72h00-1	72h00	0.5	Total	9.72533	0.223813		50%-2h00-1	02h00	0.5	VC	7.99428	0.337261
	0%-6h00-1	qPCR	9.33189	9.36158	9.90498			50%-72h00-PMA-1	72h00	0.5	Viable	9.01515	0.45744		75%-2h00-1	02h00	0.75	VC	8.12984	0.675863
	0%-6h00-1	qPCR	9.30219	9.46254	9.91092			75%-0h00-1	00h00	0.75	Total	7.74797	0.469297		0%-4h00-1	04h00	0	VC	8.87486	0.212264
	0%-6h00-2	qPCR	9.08246	9.59616	9.83371			75%-0h00-PMA-1	00h00	0.75	Viable	7.39412	0.74911		25%-4h00-1	04h00	0.25	VC	8.4836	0.246043
	0%-6h00-2	qPCR	8.95181	9.59616	9.83075			75%-0h30-1	00h30	0.75	Total	7.74624	0.236729		50%-4h00-1	04h00	0.5	VC	8.70295	0.243684
	0%-6h00-PMA-1	PMA-PCR	9.27844	8.93399	9.15076			75%-0h30-PMA-1	00h30	0.75	Viable	6.82622	1.14287		75%-4h00-1	04h00	0.75	VC	8.21421	0.283855
	0%-6h00-PMA-1	PMA-PCR	9.26359	8.92805	9.10918			75%-1h00-1	01h00	0.75	Total	8.27281	0.404963		0%-6h00-1	06h00	0	VC	9.09054	0.127581
	0%-6h00-PMA-2	PMA-PCR	8.33121	9.1953	9.0587			75%-1h00-PMA-1	01h00	0.75	Viable	7.74723	0.466097		25%-6h00-1	06h00	0.25	VC	8.55081	0.593035
	0%-6h00-PMA-2	PMA-PCR	8.33121	9.18639	9.10918			75%-1h30-1	01h30	0.75	Total	8.9716	0.523345		50%-6h00-1	06h00	0.5	VC	9.0237	0.114305
	0%-6h00-1	agar enumeration	8.89209	9.09691	9.25042			75%-1h30-PMA-1	01h30	0.75	Viable	8.88797	0.54224		75%-6h00-1	06h00	0.75	VC	8.6291	0.36491
	0%-6h00-2	agar enumeration	9	9.13354	9.17026			75%-2h00-1	02h00	0.75	Total	8.48735	0.467512		0%-24h00-1	24h00	0	VC	8.92163	0.181948
	0%-24h00-1	qPCR	9.51896	9.86341	9.96437			75%-2h00-PMA-1	02h00	0.75	Viable	8.35743	0.187176		25%-24h00-1	24h00	0.25	VC	8.97088	0.137133
	0%-24h00-1	qPCR	9.61101	9.8931	9.96734			75%-4h00-1	04h00	0.75	Total	9.55583	0.199765		50%-24h00-1	24h00	0.5	VC	9.18708	0.119273
	0%-24h00-2	qPCR	9.7773	9.90498	9.95249			75%-4h00-PMA-1	04h00	0.75	Viable	9.55311	0.24858		75%-24h00-1	24h00	0.75	VC	8.91337	0.218559
	0%-24h00-2	qPCR	9.76542	9.94358	9.9228			75%-6h00-1	06h00	0.75	Total	9.248	0.685031		0%-48h00-1	48h00	0	VC	8.06646	0.0660769
	0%-24h00-PMA-1	PMA-PCR	9.17154	9.35564	9.67931			75%-6h00-PMA-1	06h00	0.75	Viable	9.35391	0.299846		25%-48h00-1	48h00	0.25	VC	8.40233	0.437314
	0%-24h00-PMA-1	PMA-PCR	9.13294	9.35564	9.63773			75%-24h00-1	24h00	0.75	Total	9.47244	0.278479		50%-48h00-1	48h00	0.5	VC	8.56091	0.147026
	0%-24h00-PMA-2	PMA-PCR	9.2339	9.40909	8.03724			75%-24h00-PMA-1	24h00	0.75	Viable	9.48407	0.171941		75%-48h00-1	48h00	0.75	VC	8.88221	0.1059
	0%-24h00-PMA-2	PMA-PCR	9.23984	9.36158	7.99566			75%-48h00-1	48h00	0.75	Total	9.75775	0.262699		0%-72h00-1	72h00	0	VC	7.73439	0.108496
	0%-24h00-1	agar enumeration	8.61278	9.0569	9.00432			75%-48h00-PMA-1	48h00	0.75	Viable	9.31011	0.541244		25%-72h00-1	72h00	0.25	VC	7.68973	0.0951596
	0%-24h00-2	agar enumeration	8.78604	9.01284	9.0569			75%-72h00-1	72h00	0.75	Total	9.82258	0.045934		50%-72h00-1	72h00	0.5	VC	8.15949	0.0434493
	0%-48h00-1	qPCR	9.18936	10.0445	10.0475			75%-72h00-PMA-1	72h00	0.75	Viable	9.46304	0.0933594		75%-72h00-1	72h00	0.75	VC	8.12208	0.126909
	0%-48h00-1	qPCR	9.16857	10.0594	10.0148			0%-0h00-1	00h00	0	VC	7.21323	0.0977349		0%-0h00-PMA-1	00h00	0	Viable	7.84571	0.232605
	0%-48h00-2	qPCR	8.12038	10.0653	10.0653			0%-0h30-1	00h30	0	VC	7.4213	0.232183		25%-0h00-PMA-1	00h00	0.25	Viable	6.76238	0.349919
	0%-48h00-2	qPCR	8.21243	10.0653	10.0772			0%-1h00-1	01h00	0	VC	7.72733	0.354211		50%-0h00-PMA-1	00h00	0.5	Viable	7.83928	0.127431
	0%-48h00-PMA-1	PMA-PCR	8.75286	9.127	9.14779			0%-1h30-1	01h30	0	VC	7.97284	0.363864		75%-0h00-PMA-1	00h00	0.75	Viable	7.39412	0.74911
	0%-48h00-PMA-1	PMA-PCR	8.7588	9.17451	9.17154			0%-2h00-1	02h00	0	VC	8.16036	0.377857		0%-0h30-PMA-1	00h30	0	Viable	8.03699	0.273929
	0%-48h00-PMA-2	PMA-PCR	8.9132	9.29329	8.5836			0%-4h00-1	04h00	0	VC	8.87486	0.212264		25%-0h30-PMA-1	00h30	0.25	Viable	7.49087	0.413764
	0%-48h00-PMA-2	PMA-PCR	8.9043	9.29329	8.6133			0%-6h00-1	06h00	0	VC	9.09054	0.127581		50%-0h30-PMA-1	00h30	0.5	Viable	7.98577	0.278658
	0%-48h00-1	agar enumeration	7.97313	8.10037	8.04922			0%-24h00-1	24h00	0	VC	8.92163	0.181948		75%-0h30-PMA-1	00h30	0.75	Viable	6.82622	1.14287
	0%-48h00-2	agar enumeration	8.08636	8.02531	8.16435			0%-48h00-1	48h00	0	VC	8.06646	0.0660769		0%-1h00-PMA-1	01h00	0	Viable	8.47176	0.24023
	0%-72h00-1	qPCR	9.25765	9.71494	10.1217			0%-72h00-1	72h00	0	VC	7.73439	0.108496		25%-1h00-PMA-1	01h00	0.25	Viable	8.09093	0.299124
	0%-72h00-1	qPCR	9.26656	9.71494	10.0772			50%-0h00-1	00h00	0.5	VC	7.23882	0.118211		50%-1h00-PMA-1	01h00	0.5	Viable	8.33962	0.253423
	0%-72h00-2	qPCR	10.1217	9.11215	10.1217			50%-0h30-1	00h30	0.5	VC	7.54631	0.454647		75%-1h00-PMA-1	01h00	0.75	Viable	7.74723	0.466097
	0%-72h00-2	qPCR	10.1247	9.16263	10.1247			50%-1h00-1	01h00	0.5	VC	7.6506	0.380515		0%-1h30-PMA-1	01h30	0	Viable	9.02852	0.453679
	0%-72h00-PMA-1	PMA-PCR	9.64367	8.94884	9.64367			50%-1h30-1	01h30	0.5	VC	7.82573	0.454471		25%-1h30-PMA-1	01h30	0.25	Viable	8.86792	0.535285
	0%-72h00-PMA-1	PMA-PCR	9.65555	8.94587	9.65555			50%-2h00-1	02h00	0.5	VC	7.99428	0.337261		50%-1h30-PMA-1	01h30	0.5	Viable	8.94735	0.424599
	0%-72h00-PMA-2	PMA-PCR	9.57538	8.95775	9.57538			50%-4h00-1	04h00	0.5	VC	8.70295	0.243684		75%-1h30-PMA-1	01h30	0.75	Viable	8.88797	0.54224
	0%-72h00-PMA-2	PMA-PCR	9.58726	9.04089	9.58726			50%-6h00-1	06h00	0.5	VC	9.0237	0.114305		0%-2h00-PMA-1	02h00	0	Viable	8.09291	1.47544
	0%-72h00-1	agar enumeration	7.66276	7.55023	7.81358			50%-24h00-1	24h00	0.5	VC	9.18708	0.119273		25%-2h00-PMA-1	02h00	0.25	Viable	8.37426	0.663182
	0%-72h00-2	agar enumeration	7.76343	7.77815	7.83822			50%-48h00-1	48h00	0.5	VC	8.56091	0.147026		50%-2h00-PMA-1	02h00	0.5	Viable	8.10776	1.06551
	25%-0h00-1	qPCR	8.07584	7.66903	6.99201			50%-72h00-1	72h00	0.5	VC	8.15949	0.0434493		75%-2h00-PMA-1	02h00	0.75	Viable	8.35743	0.187176
	25%-0h00-1	qPCR	8.04317	7.68685	6.92372			25%-0h00-1	00h00	0.25	VC	7.15932	0.0641776		0%-4h00-PMA-1	04h00	0	Viable	9.3987	0.35141
	25%-0h00-2	qPCR	8.04911	8.01348	6.98607			25%-0h30-1	00h30	0.25	VC	7.2543	0.39998		25%-4h00-PMA-1	04h00	0.25	Viable	9.6167	0.207697
	25%-0h00-2	qPCR	8.06693	8.02536	7.10485			25%-1h00-1	01h00	0.25	VC	7.30688	0.506562		50%-4h00-PMA-1	04h00	0.5	Viable	9.56474	0.246946
	25%-0h00-PMA-1	PMA-PCR	6.22888	6.85542	6.68023			25%-1h30-1	01h30	0.25	VC	7.81911	0.348883		75%-4h00-PMA-1	04h00	0.75	Viable	9.55311	0.24858
	25%-0h00-PMA-1	PMA-PCR	6.21997	6.83167	6.63569			25%-2h00-1	02h00	0.25	VC	8.33507	0.632535		0%-6h00-PMA-1	06h00	0	Viable	8.98967	0.326515
	25%-0h00-PMA-2	PMA-PCR	7.17908	7.13454	6.55848			25%-4h00-1	04h00	0.25	VC	8.4836	0.246043		25%-6h00-PMA-1	06h00	0.25	Viable	9.08493	0.497816
	25%-0h00-PMA-2	PMA-PCR	7.19987	7.11376	6.51097			25%-6h00-1	06h00	0.25	VC	8.55081	0.593035		50%-6h00-PMA-1	06h00	0.5	Viable	9.08172	0.304832
	25%-0h00-1	agar enumeration	NA	7.10037	7.21484			25%-24h00-1	24h00	0.25	VC	8.97088	0.137133		75%-6h00-PMA-1	06h00	0.75	Viable	9.35391	0.299846
	25%-0h00-2	agar enumeration	NA	7.10721	7.21484			25%-48h00-1	48h00	0.25	VC	8.40233	0.437314		0%-24h00-PMA-1	24h00	0	Viable	9.13418	0.547566
	25%-0h30-1	qPCR	7.19987	8.29557	8.10553			25%-72h00-1	72h00	0.25	VC	7.68973	0.0951596		25%-24h00-PMA-1	24h00	0.25	Viable	9.70356	0.0896988
	25%-0h30-1	qPCR	7.21175	8.2926	8.07584			75%-0h00-1	00h00	0.75	VC	7.19757	0.0532649		50%-24h00-PMA-1	24h00	0.5	Viable	9.46601	0.14842
	25%-0h30-2	qPCR	7.79078	8.67565	7.84423			75%-0h30-1	00h30	0.75	VC	7.15408	0.491774		75%-24h00-PMA-1	24h00	0.75	Viable	9.48407	0.171941
	25%-0h30-2	qPCR	7.82047	8.68159	7.84423			75%-1h00-1	01h00	0.75	VC	7.32234	0.457818		0%-48h00-PMA-1	48h00	0	Viable	8.97779	0.256345
	25%-0h30-PMA-1	PMA-PCR	7.2652	7.66606	7.48196			75%-1h30-1	01h30	0.75	VC	7.65631	0.430111		25%-48h00-PMA-1	48h00	0.25	Viable	9.35762	0.18389
	25%-0h30-PMA-1	PMA-PCR	7.21769	7.61261	7.41367			75%-2h00-1	02h00	0.75	VC	8.12984	0.675863		50%-48h00-PMA-1	48h00	0.5	Viable	9.1421	0.340981
	25%-0h30-PMA-2	PMA-PCR	7.26817	8.27182	7.01577			75%-4h00-1	04h00	0.75	VC	8.21421	0.283855		75%-48h00-PMA-1	48h00	0.75	Viable	9.31011	0.541244
	25%-0h30-PMA-2	PMA-PCR	7.19393	8.2926	7.19096			75%-6h00-1	06h00	0.75	VC	8.6291	0.36491		0%-72h00-PMA-1	72h00	0	Viable	9.40142	0.318422
	25%-0h30-1	agar enumeration	6.76343	7.48001	7.56585			75%-24h00-1	24h00	0.75	VC	8.91337	0.218559		25%-72h00-PMA-1	72h00	0.25	Viable	9.34327	0.064708
	25%-0h30-2	agar enumeration	6.716	7.48996	7.51055			75%-48h00-1	48h00	0.75	VC	8.88221	0.1059		50%-72h00-PMA-1	72h00	0.5	Viable	9.01515	0.45744
	25%-1h00-1	qPCR	8.40247	8.73801	7.67794			75%-72h00-1	72h00	0.75	VC	8.12208	0.126909		75%-72h00-PMA-1	72h00	0.75	Viable	9.46304	0.0933594
	25%-1h00-1	qPCR	8.51531	8.6519	7.57698
	25%-1h00-2	qPCR	8.51531	8.80928	7.59183
	25%-1h00-2	qPCR	8.56876	8.9043	7.56807			Condition	Incubation	D20	Viabilité	Log(EG.mL-1)	Ecart-type
	25%-1h00-PMA-1	PMA-PCR	8.0313	8.06396	8.00754			0%-0h00-1	00h00	0	Total	8.00952	0.296364
	25%-1h00-PMA-1	PMA-PCR	8.06396	8.07287	7.94222			25%-0h00-1	00h00	0.25	Total	7.63637	0.489895
	25%-1h00-PMA-2	PMA-PCR	7.85016	8.68159	7.90064			50%-0h00-1	00h00	0.5	Total	7.98032	0.355684
	25%-1h00-PMA-2	PMA-PCR	7.86204	8.73207	7.88283			75%-0h00-1	00h00	0.75	Total	7.74797	0.469297
	25%-1h00-1	agar enumeration	6.53148	7.49969	7.68931			0%-0h30-1	00h30	0	Total	8.50145	0.0867505
	25%-1h00-2	agar enumeration	6.80618	7.62531	7.68931			25%-0h30-1	00h30	0.25	Total	7.98651	0.47624
	25%-1h30-1	qPCR	9.60507	9.2339	8.61033			50%-0h30-1	00h30	0.5	Total	8.30819	0.357079
	25%-1h30-1	qPCR	9.58132	9.25765	8.56876			75%-0h30-1	00h30	0.75	Total	7.74624	0.236729
	25%-1h30-2	qPCR	9.49817	9.24578	8.46186			0%-1h00-1	01h00	0	Total	8.64794	0.298281
	25%-1h30-2	qPCR	9.54865	9.23984	8.43513			25%-1h00-1	01h00	0.25	Total	8.29335	0.527608
	25%-1h30-PMA-1	PMA-PCR	9.61398	8.57173	8.31339			50%-1h00-1	01h00	0.5	Total	8.67664	0.195739
	25%-1h30-PMA-1	PMA-PCR	9.61101	8.56876	8.44998			75%-1h00-1	01h00	0.75	Total	8.27281	0.404963
	25%-1h30-PMA-2	PMA-PCR	9.53381	8.58954	8.55985			0%-1h30-1	01h30	0	Total	9.42691	0.483499
	25%-1h30-PMA-2	PMA-PCR	9.57241	8.62221	8.40841			25%-1h30-1	01h30	0.25	Total	9.1072	0.457347
	25%-1h30-1	agar enumeration	7.38021	8.0569	8.02119			50%-1h30-1	01h30	0.5	Total	9.19257	0.380816
	25%-1h30-2	agar enumeration	7.35793	8.04922	8.04922			75%-1h30-1	01h30	0.75	Total	8.9716	0.523345
	25%-2h00-1	qPCR	8.51234	9.00823	8.64893			0%-2h00-1	02h00	0	Total	8.99907	0.586812
	25%-2h00-1	qPCR	8.50343	8.98744	8.75583			25%-2h00-1	02h00	0.25	Total	8.83971	0.272952
	25%-2h00-2	qPCR	8.65487	9.30813	8.93993			50%-2h00-1	02h00	0.5	Total	8.60637	0.491019
	25%-2h00-2	qPCR	8.67268	9.29922	8.78552			75%-2h00-1	02h00	0.75	Total	8.48735	0.467512
	25%-2h00-PMA-1	PMA-PCR	8.46186	7.87689	7.33943			0%-4h00-1	04h00	0	Total	9.85029	0.163326
	25%-2h00-PMA-1	PMA-PCR	8.47077	7.90361	7.32458			25%-4h00-1	04h00	0.25	Total	9.75255	0.184399
	25%-2h00-PMA-2	PMA-PCR	8.35496	9.18342	9.01416			50%-4h00-1	04h00	0.5	Total	9.56795	0.527818
	25%-2h00-PMA-2	PMA-PCR	8.33417	9.21311	9.01416			75%-4h00-1	04h00	0.75	Total	9.55583	0.199765
	25%-2h00-1	agar enumeration	7.66932	8.15836	9.08636			0%-6h00-1	06h00	0	Total	9.51376	0.320886
	25%-2h00-2	agar enumeration	7.71517	8.2878	9.09342			25%-6h00-1	06h00	0.25	Total	9.51005	0.302546
	25%-4h00-1	qPCR	9.56944	10.095	9.71791			50%-6h00-1	06h00	0.5	Total	9.67526	0.357291
	25%-4h00-1	qPCR	9.61398	10.0831	9.71197			75%-6h00-1	06h00	0.75	Total	9.248	0.685031
	25%-4h00-2	qPCR	9.5635	9.85747	9.67337			0%-24h00-1	24h00	0	Total	9.8404	0.146009
	25%-4h00-2	qPCR	9.59319	9.8545	9.69712			25%-24h00-1	24h00	0.25	Total	9.79264	0.131673
	25%-4h00-PMA-1	PMA-PCR	9.47739	9.91983	9.40018			50%-24h00-1	24h00	0.5	Total	9.68673	0.254047
	25%-4h00-PMA-1	PMA-PCR	9.43582	9.92873	9.32001			75%-24h00-1	24h00	0.75	Total	9.47244	0.278479
	25%-4h00-PMA-2	PMA-PCR	9.59913	9.78917	9.49817			0%-48h00-1	48h00	0	Total	9.59418	0.746343
	25%-4h00-PMA-2	PMA-PCR	9.61101	9.84559	9.57538			25%-48h00-1	48h00	0.25	Total	9.73622	0.202773
	25%-4h00-1	agar enumeration	8.43297	8.88081	8.25042			50%-48h00-1	48h00	0.5	Total	9.61052	0.393622
	25%-4h00-2	agar enumeration	8.34439	8.68124	8.31175			75%-48h00-1	48h00	0.75	Total	9.75775	0.262699
	25%-6h00-1	qPCR	9.41206	9.95249	9.38534			0%-72h00-1	72h00	0	Total	9.7434	0.429838
	25%-6h00-1	qPCR	9.40315	9.99109	9.45363			25%-72h00-1	72h00	0.25	Total	9.86217	0.169935
	25%-6h00-2	qPCR	9.15373	9.82184	9.30813			50%-72h00-1	72h00	0.5	Total	9.72533	0.223813
	25%-6h00-2	qPCR	9.12403	9.80402	9.3111			75%-72h00-1	72h00	0.75	Total	9.82258	0.045934
	25%-6h00-PMA-1	PMA-PCR	9.23984	9.36158	8.0313			0%-0h00-1	00h00	0	VC	7.21323	0.0977349
	25%-6h00-PMA-1	PMA-PCR	9.22796	9.31704	8.01645			25%-0h00-1	00h00	0.25	VC	7.15932	0.0641776
	25%-6h00-PMA-2	PMA-PCR	9.36158	9.28735	9.24875			50%-0h00-1	00h00	0.5	VC	7.23882	0.118211
	25%-6h00-PMA-2	PMA-PCR	9.36158	9.29032	9.27547			75%-0h00-1	00h00	0.75	VC	7.19757	0.0532649
	25%-6h00-1	agar enumeration	8.85733	9.07188	7.79239			0%-0h30-1	00h30	0	VC	7.4213	0.232183
	25%-6h00-2	agar enumeration	8.75587	9.02119	7.80618			25%-0h30-1	00h30	0.25	VC	7.2543	0.39998
	25%-24h00-1	qPCR	9.71494	9.96734	9.75651			50%-0h30-1	00h30	0.5	VC	7.54631	0.454647
	25%-24h00-1	qPCR	9.7476	9.92873	9.81887			75%-0h30-1	00h30	0.75	VC	7.15408	0.491774
	25%-24h00-2	qPCR	9.69415	9.91092	9.81887			0%-1h00-1	01h00	0	VC	7.72733	0.354211
	25%-24h00-2	qPCR	9.70306	9.93764	9.51302			25%-1h00-1	01h00	0.25	VC	7.30688	0.506562
	25%-24h00-PMA-1	PMA-PCR	9.62586	9.83965	9.68525			50%-1h00-1	01h00	0.5	VC	7.6506	0.380515
	25%-24h00-PMA-1	PMA-PCR	9.61101	9.86341	9.67634			75%-1h00-1	01h00	0.75	VC	7.32234	0.457818
	25%-24h00-PMA-2	PMA-PCR	9.61695	9.69712	9.70009			0%-1h30-1	01h30	0	VC	7.97284	0.363864
	25%-24h00-PMA-2	PMA-PCR	9.62883	9.82481	9.67337			25%-1h30-1	01h30	0.25	VC	7.81911	0.348883
	25%-24h00-1	agar enumeration	8.93852	9.16732	8.78533			50%-1h30-1	01h30	0.5	VC	7.82573	0.454471
	25%-24h00-2	agar enumeration	9.02938	9.04139	8.86332			75%-1h30-1	01h30	0.75	VC	7.65631	0.430111
	25%-48h00-1	qPCR	9.63477	9.7773	9.82778			0%-2h00-1	02h00	0	VC	8.16036	0.377857
	25%-48h00-1	qPCR	9.58132	9.68228	9.82184			25%-2h00-1	02h00	0.25	VC	8.33507	0.632535
	25%-48h00-2	qPCR	9.43285	10.0742	9.77433			50%-2h00-1	02h00	0.5	VC	7.99428	0.337261
	25%-48h00-2	qPCR	9.44769	10.0624	9.71791			75%-2h00-1	02h00	0.75	VC	8.12984	0.675863
	25%-48h00-PMA-1	PMA-PCR	9.51599	9.42097	8.96962			0%-4h00-1	04h00	0	VC	8.87486	0.212264
	25%-48h00-PMA-1	PMA-PCR	9.53975	9.42988	9.17154			25%-4h00-1	04h00	0.25	VC	8.4836	0.246043
	25%-48h00-PMA-2	PMA-PCR	9.51302	9.46254	9.23687			50%-4h00-1	04h00	0.5	VC	8.70295	0.243684
	25%-48h00-PMA-2	PMA-PCR	9.48333	9.41503	9.13294			75%-4h00-1	04h00	0.75	VC	8.21421	0.283855
	25%-48h00-1	agar enumeration	8.17026	8.17609	8.93852			0%-6h00-1	06h00	0	VC	9.09054	0.127581
	25%-48h00-2	agar enumeration	8.01703	8.1271	8.98498			25%-6h00-1	06h00	0.25	VC	8.55081	0.593035
	25%-72h00-1	qPCR	9.97921	9.97921	9.55162			50%-6h00-1	06h00	0.5	VC	9.0237	0.114305
	25%-72h00-1	qPCR	9.98515	9.98515	9.50411			75%-6h00-1	06h00	0.75	VC	8.6291	0.36491
	25%-72h00-2	qPCR	9.94952	9.94952	9.77433			0%-24h00-1	24h00	0	VC	8.92163	0.181948
	25%-72h00-2	qPCR	9.93467	9.93467	9.81887			25%-24h00-1	24h00	0.25	VC	8.97088	0.137133
	25%-72h00-PMA-1	PMA-PCR	9.35564	9.35564	9.2725			50%-24h00-1	24h00	0.5	VC	9.18708	0.119273
	25%-72h00-PMA-1	PMA-PCR	9.33783	9.33783	9.27547			75%-24h00-1	24h00	0.75	VC	8.91337	0.218559
	25%-72h00-PMA-2	PMA-PCR	9.38237	9.38237	9.25468			0%-48h00-1	48h00	0	VC	8.06646	0.0660769
	25%-72h00-PMA-2	PMA-PCR	9.44472	9.44472	9.27547			25%-48h00-1	48h00	0.25	VC	8.40233	0.437314
	25%-72h00-1	agar enumeration	7.62325	7.8014	7.55023			50%-48h00-1	48h00	0.5	VC	8.56091	0.147026
	25%-72h00-2	agar enumeration	7.716	7.77815	7.66932			75%-48h00-1	48h00	0.75	VC	8.88221	0.1059
	50%-0h00-1	qPCR	8.06396	8.18867	7.53541			0%-72h00-1	72h00	0	VC	7.73439	0.108496
	50%-0h00-1	qPCR	8.00457	8.21837	7.51759			25%-72h00-1	72h00	0.25	VC	7.68973	0.0951596
	50%-0h00-2	qPCR	7.49087	8.31933	8.2837			50%-72h00-1	72h00	0.5	VC	8.15949	0.0434493
	50%-0h00-2	qPCR	7.52353	8.32824	8.28963			75%-72h00-1	72h00	0.75	VC	8.12208	0.126909
	50%-0h00-PMA-1	PMA-PCR	7.8472	7.60668	7.88877			0%-0h00-PMA-1	00h00	0	Viable	7.84571	0.232605
	50%-0h00-PMA-1	PMA-PCR	7.86501	7.54432	7.88283			25%-0h00-PMA-1	00h00	0.25	Viable	6.76238	0.349919
	50%-0h00-PMA-2	PMA-PCR	7.88283	7.90361	7.94222			50%-0h00-PMA-1	00h00	0.5	Viable	7.83928	0.127431
	50%-0h00-PMA-2	PMA-PCR	7.8561	7.90955	7.94222			75%-0h00-PMA-1	00h00	0.75	Viable	7.39412	0.74911
	50%-0h00-1	agar enumeration	NA	7.18184	7.22531			0%-0h30-PMA-1	00h30	0	Viable	8.03699	0.273929
	50%-0h00-2	agar enumeration	NA	7.13988	7.40824			25%-0h30-PMA-1	00h30	0.25	Viable	7.49087	0.413764
	50%-0h30-1	qPCR	7.60371	8.61924	8.44701			50%-0h30-PMA-1	00h30	0.5	Viable	7.98577	0.278658
	50%-0h30-1	qPCR	7.57698	8.64299	8.42029			75%-0h30-PMA-1	00h30	0.75	Viable	6.82622	1.14287
	50%-0h30-2	qPCR	8.28963	8.59845	8.36981			0%-1h00-PMA-1	01h00	0	Viable	8.47176	0.24023
	50%-0h30-2	qPCR	8.27182	8.5064	8.35199			25%-1h00-PMA-1	01h00	0.25	Viable	8.09093	0.299124
	50%-0h30-PMA-1	PMA-PCR	7.63043	8.34308	8.22431			50%-1h00-PMA-1	01h00	0.5	Viable	8.33962	0.253423
	50%-0h30-PMA-1	PMA-PCR	7.59777	8.31636	8.18867			75%-1h00-PMA-1	01h00	0.75	Viable	7.74723	0.466097
	50%-0h30-PMA-2	PMA-PCR	7.78781	7.78187	8.19461			0%-1h30-PMA-1	01h30	0	Viable	9.02852	0.453679
	50%-0h30-PMA-2	PMA-PCR	7.80859	7.76999	8.18571			25%-1h30-PMA-1	01h30	0.25	Viable	8.86792	0.535285
	50%-0h30-1	agar enumeration	7.09342	7.30963	7.54158			50%-1h30-PMA-1	01h30	0.5	Viable	8.94735	0.424599
	50%-0h30-2	agar enumeration	8.40824	7.37475	7.55023			75%-1h30-PMA-1	01h30	0.75	Viable	8.88797	0.54224
	50%-1h00-1	qPCR	8.40247	8.7291	8.78849			0%-2h00-PMA-1	02h00	0	Viable	8.09291	1.47544
	50%-1h00-1	qPCR	8.40544	8.75286	8.78255			25%-2h00-PMA-1	02h00	0.25	Viable	8.37426	0.663182
	50%-1h00-2	qPCR	8.41732	8.81818	8.88351			50%-2h00-PMA-1	02h00	0.5	Viable	8.10776	1.06551
	50%-1h00-2	qPCR	8.44701	8.84788	8.84491			75%-2h00-PMA-1	02h00	0.75	Viable	8.35743	0.187176
	50%-1h00-PMA-1	PMA-PCR	8.08772	8.3223	8.55391			0%-4h00-PMA-1	04h00	0	Viable	9.3987	0.35141
	50%-1h00-PMA-1	PMA-PCR	8.07881	8.27479	8.55094			25%-4h00-PMA-1	04h00	0.25	Viable	9.6167	0.207697
	50%-1h00-PMA-2	PMA-PCR	8.14116	8.1768	8.76177			50%-4h00-PMA-1	04h00	0.5	Viable	9.56474	0.246946
	50%-1h00-PMA-2	PMA-PCR	8.20649	8.15304	8.7677			75%-4h00-PMA-1	04h00	0.75	Viable	9.55311	0.24858
	50%-1h00-1	agar enumeration	7.24551	7.8014	7.87506			0%-6h00-PMA-1	06h00	0	Viable	8.98967	0.326515
	50%-1h00-2	agar enumeration	7.10037	7.85187	8.02938			25%-6h00-PMA-1	06h00	0.25	Viable	9.08493	0.497816
	50%-1h30-1	qPCR	9.44769	8.61924	9.06167			50%-6h00-PMA-1	06h00	0.5	Viable	9.08172	0.304832
	50%-1h30-1	qPCR	9.44176	8.62814	9.04386			75%-6h00-PMA-1	06h00	0.75	Viable	9.35391	0.299846
	50%-1h30-2	qPCR	9.81293	9.18936	9.04089			0%-24h00-PMA-1	24h00	0	Viable	9.13418	0.547566
	50%-1h30-2	qPCR	9.7862	9.19233	9.04683			25%-24h00-PMA-1	24h00	0.25	Viable	9.70356	0.0896988
	50%-1h30-PMA-1	PMA-PCR	9.33486	8.54797	8.88054			50%-24h00-PMA-1	24h00	0.5	Viable	9.46601	0.14842
	50%-1h30-PMA-1	PMA-PCR	9.34674	8.52422	8.89242			75%-24h00-PMA-1	24h00	0.75	Viable	9.48407	0.171941
	50%-1h30-PMA-2	PMA-PCR	9.61398	8.4678	8.86273			0%-48h00-PMA-1	48h00	0	Viable	8.97779	0.256345
	50%-1h30-PMA-2	PMA-PCR	9.57241	8.44701	8.87757			25%-48h00-PMA-1	48h00	0.25	Viable	9.35762	0.18389
	50%-1h30-1	agar enumeration	7.15229	8.15229	8.04922			50%-48h00-PMA-1	48h00	0.5	Viable	9.1421	0.340981
	50%-1h30-2	agar enumeration	7.34242	8.17898	8.07918			75%-48h00-PMA-1	48h00	0.75	Viable	9.31011	0.541244
	50%-2h00-1	qPCR	8.18274	8.53312	9.21311			0%-72h00-PMA-1	72h00	0	Viable	9.40142	0.318422
	50%-2h00-1	qPCR	8.18274	8.51828	9.22796			25%-72h00-PMA-1	72h00	0.25	Viable	9.34327	0.064708
	50%-2h00-2	qPCR	7.88283	8.77364	9.06167			50%-72h00-PMA-1	72h00	0.5	Viable	9.01515	0.45744
	50%-2h00-2	qPCR	7.88283	8.73504	9.08246			75%-72h00-PMA-1	72h00	0.75	Viable	9.46304	0.0933594
	50%-2h00-PMA-1	PMA-PCR	6.70101	8.67862	8.92508
	50%-2h00-PMA-1	PMA-PCR	6.71586	8.6905	8.95181
	50%-2h00-PMA-2	PMA-PCR	6.63866	8.66675	9.03792
	50%-2h00-PMA-2	PMA-PCR	6.65053	8.64893	8.98744
	50%-2h00-1	agar enumeration	7.56585	8.00432	8.4014
	50%-2h00-2	agar enumeration	7.64738	8.04139	8.30535
	50%-4h00-1	qPCR	9.81887	9.83668	9.93467
	50%-4h00-1	qPCR	9.86935	9.81887	9.9228
	50%-4h00-2	qPCR	9.32298	8.51828	9.94655
	50%-4h00-2	qPCR	9.3497	8.55094	9.92577
	50%-4h00-PMA-1	PMA-PCR	9.418	9.38831	9.90795
	50%-4h00-PMA-1	PMA-PCR	9.4566	9.32892	9.87232
	50%-4h00-PMA-2	PMA-PCR	9.6407	9.23984	9.79808
	50%-4h00-PMA-2	PMA-PCR	9.6407	9.25468	9.83075
	50%-4h00-1	agar enumeration	8.38739	8.77085	8.89763
	50%-4h00-2	agar enumeration	8.4014	8.85733	8.90309
	50%-6h00-1	qPCR	9.41206	9.37643	10.0861
	50%-6h00-1	qPCR	9.37049	9.41503	10.0891
	50%-6h00-2	qPCR	9.40909	9.56944	10.1544
	50%-6h00-2	qPCR	9.39425		10.1514
	50%-6h00-PMA-1	PMA-PCR	8.7974	8.80037	9.5249
	50%-6h00-PMA-1	PMA-PCR	8.80928	8.71426	9.49817
	50%-6h00-PMA-2	PMA-PCR	8.99041	9.06167	9.40018
	50%-6h00-PMA-2	PMA-PCR	8.9043	9.02604	9.45363
	50%-6h00-1	agar enumeration	8.90309	9.01284	9.14613
	50%-6h00-2	agar enumeration	8.88649	9.04139	9.15229
	50%-24h00-1	qPCR	9.44472	9.44472	9.99703
	50%-24h00-1	qPCR	9.44769	9.47145	9.99703
	50%-24h00-2	qPCR	9.46254	9.75651	10.0059
	50%-24h00-2	qPCR	9.49817	9.70603	10.0089
	50%-24h00-PMA-1	PMA-PCR	9.42097	9.25468	9.61695
	50%-24h00-PMA-1	PMA-PCR	9.37049	9.30219	9.64664
	50%-24h00-PMA-2	PMA-PCR	9.51302	9.29329	9.64961
	50%-24h00-PMA-2	PMA-PCR	9.52787	9.37049	9.62586
	50%-24h00-1	agar enumeration	9.04532	9.24551	9.23045
	50%-24h00-2	agar enumeration	9.02938	9.26007	9.31175
	50%-48h00-1	qPCR	9.22796	9.15669	9.93764
	50%-48h00-1	qPCR	9.23093	9.22202	9.91686
	50%-48h00-2	qPCR	9.29626	9.96437	10.0505
	50%-48h00-2	qPCR	9.29032	9.95843	10.0742
	50%-48h00-PMA-1	PMA-PCR	8.86569	9.10918	9.29032
	50%-48h00-PMA-1	PMA-PCR	8.82709	9.17154	9.32298
	50%-48h00-PMA-2	PMA-PCR	8.74989	9.06761	9.73572
	50%-48h00-PMA-2	PMA-PCR	8.77067	9.03198	9.76245
	50%-48h00-1	agar enumeration	8.41996	8.62428	8.69897
	50%-48h00-2	agar enumeration	8.33445	8.65031	8.63749
	50%-72h00-1	qPCR	9.71197	9.71197	9.91983
	50%-72h00-1	qPCR	9.60804	9.60804	9.94358
	50%-72h00-2	qPCR	9.51302	9.51302	10.0653
	50%-72h00-2	qPCR	9.50708	9.50708	10.095
	50%-72h00-PMA-1	PMA-PCR	8.67268	8.67268	9.71791
	50%-72h00-PMA-1	PMA-PCR	8.64299	8.64299	9.66149
	50%-72h00-PMA-2	PMA-PCR	8.7291	8.7291	9.59022
	50%-72h00-PMA-2	PMA-PCR	8.78849	8.78849	9.54568
	50%-72h00-1	agar enumeration	8.11394	8.16435	8.13988
	50%-72h00-2	agar enumeration	8.15836	8.24055	8.13988
	75%-0h00-1	qPCR	7.51759	8.34902	7.42851
	75%-0h00-1	qPCR	7.52353	8.35496	7.44039
	75%-0h00-2	qPCR	7.80265	8.2926	7.10485
	75%-0h00-2	qPCR	7.78781	8.26588	7.10782
	75%-0h00-PMA-1	PMA-PCR	6.93262	7.14642	6.84651
	75%-0h00-PMA-1	PMA-PCR	6.94747	7.10485	6.8287
	75%-0h00-PMA-2	PMA-PCR	7.19987	7.31568	8.95181
	75%-0h00-PMA-2	PMA-PCR	7.18205	7.30677	8.96665
	75%-0h00-1	agar enumeration	NA	7.23045	7.15229
	75%-0h00-2	agar enumeration	NA	7.25527	7.15229
	75%-0h30-1	qPCR	7.76108	7.80562	7.30083
	75%-0h30-1	qPCR	7.78187	7.79672	7.30974
	75%-0h30-2	qPCR	7.78187	8.08178	7.76405
	75%-0h30-2	qPCR	7.77296	8.0699	7.72842
	75%-0h30-PMA-1	PMA-PCR	5.19256	8.0016	6.96826
	75%-0h30-PMA-1	PMA-PCR	5.19256	8.01942	6.94153
	75%-0h30-PMA-2	PMA-PCR	5.5192	7.82047	7.45524
	75%-0h30-PMA-2	PMA-PCR	5.52217	7.82938	7.45227
	75%-0h30-1	agar enumeration	6.57978	7.19312	7.68124
	75%-0h30-2	agar enumeration	6.53148	7.38739	7.55145
	75%-1h00-1	qPCR	8.25103	8.55688	8.1085
	75%-1h00-1	qPCR	8.22431	8.57469	8.02536
	75%-1h00-2	qPCR	8.40247	8.77364	7.57995
	75%-1h00-2	qPCR	8.40841	8.80037	7.56807
	75%-1h00-PMA-1	PMA-PCR	7.31568	8.56876	7.44039
	75%-1h00-PMA-1	PMA-PCR	7.32458	8.53312	7.44039
	75%-1h00-PMA-2	PMA-PCR	7.46711	8.11741	7.49978
	75%-1h00-PMA-2	PMA-PCR	7.46711	8.16492	7.62746
	75%-1h00-1	agar enumeration	6.66276	7.56585	7.77232
	75%-1h00-2	agar enumeration	6.83251	7.48996	7.61066
	75%-1h30-1	qPCR	9.60804	8.71723	8.66972
	75%-1h30-1	qPCR	9.60804	8.69941	8.49749
	75%-1h30-2	qPCR	9.51302	9.19827	8.16195
	75%-1h30-2	qPCR	9.49224	9.18045	8.31339
	75%-1h30-PMA-1	PMA-PCR	9.50114	8.6519	8.20946
	75%-1h30-PMA-1	PMA-PCR	9.48036	8.68159	8.19758
	75%-1h30-PMA-2	PMA-PCR	9.37643	9.27844	8.31042
	75%-1h30-PMA-2	PMA-PCR	9.39128	9.27547	8.30151
	75%-1h30-1	agar enumeration	7.10721	8.02119	7.85854
	75%-1h30-2	agar enumeration	7.11394	8.01284	7.82413
	75%-2h00-1	qPCR	7.85907	8.92805	8.06693
	75%-2h00-1	qPCR	7.86204	8.9132	8.09069
	75%-2h00-2	qPCR	8.2926	9.09434	8.66972
	75%-2h00-2	qPCR	8.29557	9.12403	8.6519
	75%-2h00-PMA-1	PMA-PCR	8.13523	8.34308	8.57469
	75%-2h00-PMA-1	PMA-PCR	8.1382	8.34605	8.58657
	75%-2h00-PMA-2	PMA-PCR	8.28963	8.59845	8.20946
	75%-2h00-PMA-2	PMA-PCR	8.27182	8.6133	8.18274
	75%-2h00-1	agar enumeration	7.31806	8.00432	8.91803
	75%-2h00-2	agar enumeration	7.55871	8.04139	8.93852
	75%-4h00-1	qPCR	9.53084	9.88716	9.31407
	75%-4h00-1	qPCR	9.52193	9.90201	9.30813
	75%-4h00-2	qPCR	9.58132	9.64664	9.35861
	75%-4h00-2	qPCR	9.6021	9.63773	9.3794
	75%-4h00-PMA-1	PMA-PCR	9.67931	9.80105	9.37346
	75%-4h00-PMA-1	PMA-PCR	9.709	9.80699	9.40315
	75%-4h00-PMA-2	PMA-PCR	9.1953	9.83668	9.40612
	75%-4h00-PMA-2	PMA-PCR	9.18342	9.82481	9.418
	75%-4h00-1	agar enumeration	7.99388	8.58433	7.99388
	75%-4h00-2	agar enumeration	8.04922	8.57054	8.09342
	75%-6h00-1	qPCR	9.05277	10.1514	8.21837
	75%-6h00-1	qPCR	9.05277	10.1663	8.34011
	75%-6h00-2	qPCR	8.92805	10.0356	9.00823
	75%-6h00-2	qPCR	8.93993	10.0386	9.04386
	75%-6h00-PMA-1	PMA-PCR	9.03495	9.70009	9.30516
	75%-6h00-PMA-1	PMA-PCR	9.00823	9.6704	9.31407
	75%-6h00-PMA-2	PMA-PCR	8.97259	9.67931	9.41503
	75%-6h00-PMA-2	PMA-PCR	8.98744	9.74166	9.418
	75%-6h00-1	agar enumeration	8.5682	8.87506	8.64738
	75%-6h00-2	agar enumeration	8.69897	9.02119	7.96379
	75%-24h00-1	qPCR	8.99338	9.85153	9.42691
	75%-24h00-1	qPCR	8.97259	9.8545	9.44769
	75%-24h00-2	qPCR	9.48333	9.66446	9.41503
	75%-24h00-2	qPCR	9.4952	9.66149	9.40315
	75%-24h00-PMA-1	PMA-PCR	9.26062	9.65555	9.58429
	75%-24h00-PMA-1	PMA-PCR	9.27547	9.64664	9.57538
	75%-24h00-PMA-2	PMA-PCR	9.40909	9.66446	9.29032
	75%-24h00-PMA-2	PMA-PCR	9.46848	9.69118	9.28735
	75%-24h00-1	agar enumeration	8.9284	9.12057	8.67117
	75%-24h00-2	agar enumeration	8.98046	9.14613	8.63347
	75%-48h00-1	qPCR	9.3794	10.0624	9.84856
	75%-48h00-1	qPCR	9.39128	10.0505	9.84262
	75%-48h00-2	qPCR	9.56053	10.0653	9.63477
	75%-48h00-2	qPCR	9.58429	10.0564	9.61695
	75%-48h00-PMA-1	PMA-PCR	9.69118	9.0587	9.51302
	75%-48h00-PMA-1	PMA-PCR	9.68821	9.05277	9.55459
	75%-48h00-PMA-2	PMA-PCR	8.26588	9.7476	9.57241
	75%-48h00-PMA-2	PMA-PCR	8.26588	9.76542	9.54568
	75%-48h00-1	agar enumeration	8.87852	8.97635	8.98046
	75%-48h00-2	agar enumeration	8.68931	8.87157	8.89708
	75%-72h00-1	qPCR	9.85153	9.85153	9.89904
	75%-72h00-1	qPCR	9.81293	9.81293	9.90498
	75%-72h00-2	qPCR	9.79511	9.79511	9.76542
	75%-72h00-2	qPCR	9.80996	9.80996	9.76245
	75%-72h00-PMA-1	PMA-PCR	9.59616	9.59616	9.37643
	75%-72h00-PMA-1	PMA-PCR	9.56647	9.56647	9.3794
	75%-72h00-PMA-2	PMA-PCR	9.37643	9.37643	9.46254
	75%-72h00-PMA-2	PMA-PCR	9.39425	9.39425	9.47145
	75%-72h00-1	agar enumeration	8.22011	8.25042	7.95761
	75%-72h00-2	agar enumeration	8.17609	8.15836	7.96988
